# Supplementary material for: Improving the protein quality of New Zealand vegan diets: an optimisation modelling approach incorporating energy constraints and diet acceptability
Source: Front Nutr. 2026 Apr 22;13:1807755. doi: 10.3389/fnut.2026.1807755 (PMC13143576; doi:10.3389/fnut.2026.1807755)
Supplement: Supplementary file 2 [file Supplementary_file_1.xlsx]

## Sheet: cluster1
	Nutrient	FG1	Percent contribution	Type	nutrient_type
1	Cystine	Fruit	3.75398	Baseline	Cystine_Baseline
2	Cystine	Grains and pasta	40.9324	Baseline	Cystine_Baseline
3	Cystine	Legumes and pulses	29.6128	Baseline	Cystine_Baseline
4	Cystine	Nuts and seeds	16.8702	Baseline	Cystine_Baseline
5	Cystine	Others	0.137733	Baseline	Cystine_Baseline
6	Cystine	Potatoes, kumara and taro	1.63388	Baseline	Cystine_Baseline
7	Cystine	Sugar and sweets	0.170208	Baseline	Cystine_Baseline
8	Cystine	Vegetables	6.05817	Baseline	Cystine_Baseline
9	Cystine	Yeast and other condiments	0.830671	Baseline	Cystine_Baseline
10	Energy	Fruit	10.0691	Baseline	Energy_Baseline
11	Energy	Grains and pasta	37.7454	Baseline	Energy_Baseline
12	Energy	Legumes and pulses	22.2833	Baseline	Energy_Baseline
13	Energy	Nuts and seeds	13.9938	Baseline	Energy_Baseline
14	Energy	Others	3.32467	Baseline	Energy_Baseline
15	Energy	Potatoes, kumara and taro	4.72777	Baseline	Energy_Baseline
16	Energy	Sugar and sweets	1.96651	Baseline	Energy_Baseline
17	Energy	Vegetables	4.86805	Baseline	Energy_Baseline
18	Energy	Yeast and other condiments	1.02133	Baseline	Energy_Baseline
19	Histidine	Fruit	5.145	Baseline	Histidine_Baseline
20	Histidine	Grains and pasta	31.967	Baseline	Histidine_Baseline
21	Histidine	Legumes and pulses	37.2969	Baseline	Histidine_Baseline
22	Histidine	Nuts and seeds	18.0324	Baseline	Histidine_Baseline
23	Histidine	Others	0.0849718	Baseline	Histidine_Baseline
24	Histidine	Potatoes, kumara and taro	1.6398	Baseline	Histidine_Baseline
25	Histidine	Sugar and sweets	0.135064	Baseline	Histidine_Baseline
26	Histidine	Vegetables	4.90743	Baseline	Histidine_Baseline
27	Histidine	Yeast and other condiments	0.791374	Baseline	Histidine_Baseline
28	Leucine	Fruit	2.59628	Baseline	Leucine_Baseline
29	Leucine	Grains and pasta	34.648	Baseline	Leucine_Baseline
30	Leucine	Legumes and pulses	37.3419	Baseline	Leucine_Baseline
31	Leucine	Nuts and seeds	17.7773	Baseline	Leucine_Baseline
32	Leucine	Others	0.104503	Baseline	Leucine_Baseline
33	Leucine	Potatoes, kumara and taro	1.64719	Baseline	Leucine_Baseline
34	Leucine	Sugar and sweets	0.151525	Baseline	Leucine_Baseline
35	Leucine	Vegetables	4.78996	Baseline	Leucine_Baseline
36	Leucine	Yeast and other condiments	0.943421	Baseline	Leucine_Baseline
37	Lysine	Fruit	3.63609	Baseline	Lysine_Baseline
38	Lysine	Grains and pasta	24.1926	Baseline	Lysine_Baseline
39	Lysine	Legumes and pulses	47.8965	Baseline	Lysine_Baseline
40	Lysine	Nuts and seeds	14.5492	Baseline	Lysine_Baseline
41	Lysine	Others	0.111478	Baseline	Lysine_Baseline
42	Lysine	Potatoes, kumara and taro	2.42257	Baseline	Lysine_Baseline
43	Lysine	Sugar and sweets	0.117477	Baseline	Lysine_Baseline
44	Lysine	Vegetables	5.79861	Baseline	Lysine_Baseline
45	Lysine	Yeast and other condiments	1.27552	Baseline	Lysine_Baseline
46	Methionine	Fruit	4.2617	Baseline	Methionine_Baseline
47	Methionine	Grains and pasta	36.1664	Baseline	Methionine_Baseline
48	Methionine	Legumes and pulses	29.1808	Baseline	Methionine_Baseline
49	Methionine	Nuts and seeds	20.2942	Baseline	Methionine_Baseline
50	Methionine	Others	0.105522	Baseline	Methionine_Baseline
51	Methionine	Potatoes, kumara and taro	2.07668	Baseline	Methionine_Baseline
52	Methionine	Sugar and sweets	0.160997	Baseline	Methionine_Baseline
53	Methionine	Vegetables	6.87521	Baseline	Methionine_Baseline
54	Methionine	Yeast and other condiments	0.87855	Baseline	Methionine_Baseline
55	Protein	Fruit	2.80469	Baseline	Protein_Baseline
56	Protein	Grains and pasta	34.311	Baseline	Protein_Baseline
57	Protein	Legumes and pulses	34.5586	Baseline	Protein_Baseline
58	Protein	Nuts and seeds	13.5402	Baseline	Protein_Baseline
59	Protein	Others	3.7788	Baseline	Protein_Baseline
60	Protein	Potatoes, kumara and taro	1.83449	Baseline	Protein_Baseline
61	Protein	Sugar and sweets	1.03042	Baseline	Protein_Baseline
62	Protein	Vegetables	6.82681	Baseline	Protein_Baseline
63	Protein	Yeast and other condiments	1.31506	Baseline	Protein_Baseline
64	SAA	Fruit	4.00603	Baseline	SAA_Baseline
65	SAA	Grains and pasta	38.5664	Baseline	SAA_Baseline
66	SAA	Legumes and pulses	29.3983	Baseline	SAA_Baseline
67	SAA	Nuts and seeds	18.57	Baseline	SAA_Baseline
68	SAA	Others	0.121742	Baseline	SAA_Baseline
69	SAA	Potatoes, kumara and taro	1.8537	Baseline	SAA_Baseline
70	SAA	Sugar and sweets	0.165635	Baseline	SAA_Baseline
71	SAA	Vegetables	6.46377	Baseline	SAA_Baseline
72	SAA	Yeast and other condiments	0.854439	Baseline	SAA_Baseline
73	Threonine	Fruit	3.22323	Baseline	Threonine_Baseline
74	Threonine	Grains and pasta	30.0015	Baseline	Threonine_Baseline
75	Threonine	Legumes and pulses	38.7081	Baseline	Threonine_Baseline
76	Threonine	Nuts and seeds	16.4181	Baseline	Threonine_Baseline
77	Threonine	Others	0.101009	Baseline	Threonine_Baseline
78	Threonine	Potatoes, kumara and taro	2.10701	Baseline	Threonine_Baseline
79	Threonine	Sugar and sweets	0.121879	Baseline	Threonine_Baseline
80	Threonine	Vegetables	8.17849	Baseline	Threonine_Baseline
81	Threonine	Yeast and other condiments	1.14073	Baseline	Threonine_Baseline
82	Tryptophan	Fruit	2.42775	Baseline	Tryptophan_Baseline
83	Tryptophan	Grains and pasta	36.9216	Baseline	Tryptophan_Baseline
84	Tryptophan	Legumes and pulses	31.6978	Baseline	Tryptophan_Baseline
85	Tryptophan	Nuts and seeds	18.7436	Baseline	Tryptophan_Baseline
86	Tryptophan	Others	0.0988597	Baseline	Tryptophan_Baseline
87	Tryptophan	Potatoes, kumara and taro	2.39014	Baseline	Tryptophan_Baseline
88	Tryptophan	Sugar and sweets	0.144873	Baseline	Tryptophan_Baseline
89	Tryptophan	Vegetables	6.41113	Baseline	Tryptophan_Baseline
90	Tryptophan	Yeast and other condiments	1.16422	Baseline	Tryptophan_Baseline
91	Cystine	Fruit	1.3008	Final	Cystine_Final
92	Cystine	Grains and pasta	31.9918	Final	Cystine_Final
93	Cystine	Legumes and pulses	34.1279	Final	Cystine_Final
94	Cystine	Nuts and seeds	26.6883	Final	Cystine_Final
95	Cystine	Others	0.0658941	Final	Cystine_Final
96	Cystine	Potatoes, kumara and taro	0.783248	Final	Cystine_Final
97	Cystine	Sugar and sweets	0.116992	Final	Cystine_Final
98	Cystine	Vegetables	3.79524	Final	Cystine_Final
99	Cystine	Yeast and other condiments	1.12987	Final	Cystine_Final
100	Energy	Fruit	5.05458	Final	Energy_Final
101	Energy	Grains and pasta	36.0891	Final	Energy_Final
102	Energy	Legumes and pulses	24.116	Final	Energy_Final
103	Energy	Nuts and seeds	22.9685	Final	Energy_Final
104	Energy	Others	2.16009	Final	Energy_Final
105	Energy	Potatoes, kumara and taro	2.77482	Final	Energy_Final
106	Energy	Sugar and sweets	1.8588	Final	Energy_Final
107	Energy	Vegetables	3.91105	Final	Energy_Final
108	Energy	Yeast and other condiments	1.06697	Final	Energy_Final
109	Histidine	Fruit	1.74256	Final	Histidine_Final
110	Histidine	Grains and pasta	25.0089	Final	Histidine_Final
111	Histidine	Legumes and pulses	39.717	Final	Histidine_Final
112	Histidine	Nuts and seeds	28.4314	Final	Histidine_Final
113	Histidine	Others	0.0426883	Final	Histidine_Final
114	Histidine	Potatoes, kumara and taro	0.785253	Final	Histidine_Final
115	Histidine	Sugar and sweets	0.0962132	Final	Histidine_Final
116	Histidine	Vegetables	2.98198	Final	Histidine_Final
117	Histidine	Yeast and other condiments	1.19392	Final	Histidine_Final
118	Leucine	Fruit	0.910975	Final	Leucine_Final
119	Leucine	Grains and pasta	27.3721	Final	Leucine_Final
120	Leucine	Legumes and pulses	38.5951	Final	Leucine_Final
121	Leucine	Nuts and seeds	27.8027	Final	Leucine_Final
122	Leucine	Others	0.051703	Final	Leucine_Final
123	Leucine	Potatoes, kumara and taro	0.795937	Final	Leucine_Final
124	Leucine	Sugar and sweets	0.109995	Final	Leucine_Final
125	Leucine	Vegetables	2.94832	Final	Leucine_Final
126	Leucine	Yeast and other condiments	1.41311	Final	Leucine_Final
127	Lysine	Fruit	1.28235	Final	Lysine_Final
128	Lysine	Grains and pasta	19.1816	Final	Lysine_Final
129	Lysine	Legumes and pulses	50.9171	Final	Lysine_Final
130	Lysine	Nuts and seeds	21.7431	Final	Lysine_Final
131	Lysine	Others	0.0518929	Final	Lysine_Final
132	Lysine	Potatoes, kumara and taro	1.16163	Final	Lysine_Final
133	Lysine	Sugar and sweets	0.0949987	Final	Lysine_Final
134	Lysine	Vegetables	3.51523	Final	Lysine_Final
135	Lysine	Yeast and other condiments	2.05209	Final	Lysine_Final
136	Methionine	Fruit	1.46843	Final	Methionine_Final
137	Methionine	Grains and pasta	28.5939	Final	Methionine_Final
138	Methionine	Legumes and pulses	30.0444	Final	Methionine_Final
139	Methionine	Nuts and seeds	33.1221	Final	Methionine_Final
140	Methionine	Others	0.0504343	Final	Methionine_Final
141	Methionine	Potatoes, kumara and taro	1.0103	Final	Methionine_Final
142	Methionine	Sugar and sweets	0.116662	Final	Methionine_Final
143	Methionine	Vegetables	4.29026	Final	Methionine_Final
144	Methionine	Yeast and other condiments	1.30359	Final	Methionine_Final
145	Protein	Fruit	1.19527	Final	Protein_Final
146	Protein	Grains and pasta	27.8068	Final	Protein_Final
147	Protein	Legumes and pulses	38.736	Final	Protein_Final
148	Protein	Nuts and seeds	22.0756	Final	Protein_Final
149	Protein	Others	2.35567	Final	Protein_Final
150	Protein	Potatoes, kumara and taro	0.911539	Final	Protein_Final
151	Protein	Sugar and sweets	0.803275	Final	Protein_Final
152	Protein	Vegetables	4.5883	Final	Protein_Final
153	Protein	Yeast and other condiments	1.52755	Final	Protein_Final
154	SAA	Fruit	1.38431	Final	SAA_Final
155	SAA	Grains and pasta	30.299	Final	SAA_Final
156	SAA	Legumes and pulses	32.0936	Final	SAA_Final
157	SAA	Nuts and seeds	29.8935	Final	SAA_Final
158	SAA	Others	0.0581924	Final	SAA_Final
159	SAA	Potatoes, kumara and taro	0.896367	Final	SAA_Final
160	SAA	Sugar and sweets	0.116828	Final	SAA_Final
161	SAA	Vegetables	4.04186	Final	SAA_Final
162	SAA	Yeast and other condiments	1.21637	Final	SAA_Final
163	Threonine	Fruit	1.18653	Final	Threonine_Final
164	Threonine	Grains and pasta	23.9308	Final	Threonine_Final
165	Threonine	Legumes and pulses	40.2587	Final	Threonine_Final
166	Threonine	Nuts and seeds	26.4896	Final	Threonine_Final
167	Threonine	Others	0.0485249	Final	Threonine_Final
168	Threonine	Potatoes, kumara and taro	1.04669	Final	Threonine_Final
169	Threonine	Sugar and sweets	0.0923257	Final	Threonine_Final
170	Threonine	Vegetables	5.15315	Final	Threonine_Final
171	Threonine	Yeast and other condiments	1.79374	Final	Threonine_Final
172	Tryptophan	Fruit	0.913405	Final	Tryptophan_Final
173	Tryptophan	Grains and pasta	30.0154	Final	Tryptophan_Final
174	Tryptophan	Legumes and pulses	30.0472	Final	Tryptophan_Final
175	Tryptophan	Nuts and seeds	31.7846	Final	Tryptophan_Final
176	Tryptophan	Others	0.0521563	Final	Tryptophan_Final
177	Tryptophan	Potatoes, kumara and taro	1.22755	Final	Tryptophan_Final
178	Tryptophan	Sugar and sweets	0.102774	Final	Tryptophan_Final
179	Tryptophan	Vegetables	4.13666	Final	Tryptophan_Final
180	Tryptophan	Yeast and other condiments	1.72033	Final	Tryptophan_Final

## Sheet: cluster 2
	Nutrient	FG1	Percent contribution	Type	nutrient_type
1	Cystine	Fruit	2.03549	Baseline	Cystine_Baseline
2	Cystine	Grains and pasta	41.3027	Baseline	Cystine_Baseline
3	Cystine	Legumes and pulses	33.0124	Baseline	Cystine_Baseline
4	Cystine	Nuts and seeds	15.5578	Baseline	Cystine_Baseline
5	Cystine	Others	0.14067	Baseline	Cystine_Baseline
6	Cystine	Potatoes, kumara and taro	1.81347	Baseline	Cystine_Baseline
7	Cystine	Sugar and sweets	0.281711	Baseline	Cystine_Baseline
8	Cystine	Vegetables	5.38145	Baseline	Cystine_Baseline
9	Cystine	Yeast and other condiments	0.474285	Baseline	Cystine_Baseline
10	Energy	Fruit	6.63098	Baseline	Energy_Baseline
11	Energy	Grains and pasta	40.6672	Baseline	Energy_Baseline
12	Energy	Legumes and pulses	23.4637	Baseline	Energy_Baseline
13	Energy	Nuts and seeds	13.7429	Baseline	Energy_Baseline
14	Energy	Others	3.29749	Baseline	Energy_Baseline
15	Energy	Potatoes, kumara and taro	5.47808	Baseline	Energy_Baseline
16	Energy	Sugar and sweets	1.72421	Baseline	Energy_Baseline
17	Energy	Vegetables	4.36925	Baseline	Energy_Baseline
18	Energy	Yeast and other condiments	0.626287	Baseline	Energy_Baseline
19	Histidine	Fruit	3.0513	Baseline	Histidine_Baseline
20	Histidine	Grains and pasta	32.1877	Baseline	Histidine_Baseline
21	Histidine	Legumes and pulses	39.6924	Baseline	Histidine_Baseline
22	Histidine	Nuts and seeds	18.1927	Baseline	Histidine_Baseline
23	Histidine	Others	0.167703	Baseline	Histidine_Baseline
24	Histidine	Potatoes, kumara and taro	1.78612	Baseline	Histidine_Baseline
25	Histidine	Sugar and sweets	0.223916	Baseline	Histidine_Baseline
26	Histidine	Vegetables	4.23917	Baseline	Histidine_Baseline
27	Histidine	Yeast and other condiments	0.459045	Baseline	Histidine_Baseline
28	Leucine	Fruit	1.48562	Baseline	Leucine_Baseline
29	Leucine	Grains and pasta	35.3271	Baseline	Leucine_Baseline
30	Leucine	Legumes and pulses	38.7042	Baseline	Leucine_Baseline
31	Leucine	Nuts and seeds	17.6931	Baseline	Leucine_Baseline
32	Leucine	Others	0.196649	Baseline	Leucine_Baseline
33	Leucine	Potatoes, kumara and taro	1.73718	Baseline	Leucine_Baseline
34	Leucine	Sugar and sweets	0.238367	Baseline	Leucine_Baseline
35	Leucine	Vegetables	4.12641	Baseline	Leucine_Baseline
36	Leucine	Yeast and other condiments	0.491393	Baseline	Leucine_Baseline
37	Lysine	Fruit	1.99034	Baseline	Lysine_Baseline
38	Lysine	Grains and pasta	24.433	Baseline	Lysine_Baseline
39	Lysine	Legumes and pulses	51.167	Baseline	Lysine_Baseline
40	Lysine	Nuts and seeds	13.6873	Baseline	Lysine_Baseline
41	Lysine	Others	0.218199	Baseline	Lysine_Baseline
42	Lysine	Potatoes, kumara and taro	2.67367	Baseline	Lysine_Baseline
43	Lysine	Sugar and sweets	0.183912	Baseline	Lysine_Baseline
44	Lysine	Vegetables	4.96062	Baseline	Lysine_Baseline
45	Lysine	Yeast and other condiments	0.685905	Baseline	Lysine_Baseline
46	Methionine	Fruit	2.35315	Baseline	Methionine_Baseline
47	Methionine	Grains and pasta	37.5981	Baseline	Methionine_Baseline
48	Methionine	Legumes and pulses	30.911	Baseline	Methionine_Baseline
49	Methionine	Nuts and seeds	19.4658	Baseline	Methionine_Baseline
50	Methionine	Others	0.198334	Baseline	Methionine_Baseline
51	Methionine	Potatoes, kumara and taro	2.26032	Baseline	Methionine_Baseline
52	Methionine	Sugar and sweets	0.252874	Baseline	Methionine_Baseline
53	Methionine	Vegetables	6.46108	Baseline	Methionine_Baseline
54	Methionine	Yeast and other condiments	0.49933	Baseline	Methionine_Baseline
55	Protein	Fruit	1.61293	Baseline	Protein_Baseline
56	Protein	Grains and pasta	34.6298	Baseline	Protein_Baseline
57	Protein	Legumes and pulses	38.2957	Baseline	Protein_Baseline
58	Protein	Nuts and seeds	13.2514	Baseline	Protein_Baseline
59	Protein	Others	3.03222	Baseline	Protein_Baseline
60	Protein	Potatoes, kumara and taro	2.33797	Baseline	Protein_Baseline
61	Protein	Sugar and sweets	0.733763	Baseline	Protein_Baseline
62	Protein	Vegetables	5.33714	Baseline	Protein_Baseline
63	Protein	Yeast and other condiments	0.769064	Baseline	Protein_Baseline
64	SAA	Fruit	2.19206	Baseline	SAA_Baseline
65	SAA	Grains and pasta	39.4769	Baseline	SAA_Baseline
66	SAA	Legumes and pulses	31.9767	Baseline	SAA_Baseline
67	SAA	Nuts and seeds	17.4839	Baseline	SAA_Baseline
68	SAA	Others	0.16909	Baseline	SAA_Baseline
69	SAA	Potatoes, kumara and taro	2.0337	Baseline	SAA_Baseline
70	SAA	Sugar and sweets	0.267498	Baseline	SAA_Baseline
71	SAA	Vegetables	5.91356	Baseline	SAA_Baseline
72	SAA	Yeast and other condiments	0.486628	Baseline	SAA_Baseline
73	Threonine	Fruit	1.81341	Baseline	Threonine_Baseline
74	Threonine	Grains and pasta	31.035	Baseline	Threonine_Baseline
75	Threonine	Legumes and pulses	41.2498	Baseline	Threonine_Baseline
76	Threonine	Nuts and seeds	15.628	Baseline	Threonine_Baseline
77	Threonine	Others	0.213161	Baseline	Threonine_Baseline
78	Threonine	Potatoes, kumara and taro	2.2918	Baseline	Threonine_Baseline
79	Threonine	Sugar and sweets	0.200821	Baseline	Threonine_Baseline
80	Threonine	Vegetables	6.93689	Baseline	Threonine_Baseline
81	Threonine	Yeast and other condiments	0.631092	Baseline	Threonine_Baseline
82	Tryptophan	Fruit	1.32169	Baseline	Tryptophan_Baseline
83	Tryptophan	Grains and pasta	38.5063	Baseline	Tryptophan_Baseline
84	Tryptophan	Legumes and pulses	32.0121	Baseline	Tryptophan_Baseline
85	Tryptophan	Nuts and seeds	18.8135	Baseline	Tryptophan_Baseline
86	Tryptophan	Others	0.220125	Baseline	Tryptophan_Baseline
87	Tryptophan	Potatoes, kumara and taro	2.41196	Baseline	Tryptophan_Baseline
88	Tryptophan	Sugar and sweets	0.268015	Baseline	Tryptophan_Baseline
89	Tryptophan	Vegetables	5.88141	Baseline	Tryptophan_Baseline
90	Tryptophan	Yeast and other condiments	0.564929	Baseline	Tryptophan_Baseline
91	Cystine	Dairy	0.0165318	Final	Cystine_Final
92	Cystine	Fruit	1.03883	Final	Cystine_Final
93	Cystine	Grains and pasta	33.443	Final	Cystine_Final
94	Cystine	Legumes and pulses	35.6521	Final	Cystine_Final
95	Cystine	Nuts and seeds	24.503	Final	Cystine_Final
96	Cystine	Others	0.0419147	Final	Cystine_Final
97	Cystine	Potatoes, kumara and taro	0.93803	Final	Cystine_Final
98	Cystine	Sugar and sweets	0.094864	Final	Cystine_Final
99	Cystine	Vegetables	3.64515	Final	Cystine_Final
100	Cystine	Yeast and other condiments	0.626511	Final	Cystine_Final
101	Energy	Dairy	0.122471	Final	Energy_Final
102	Energy	Fruit	4.08215	Final	Energy_Final
103	Energy	Grains and pasta	38.5593	Final	Energy_Final
104	Energy	Legumes and pulses	25.2244	Final	Energy_Final
105	Energy	Nuts and seeds	22.2552	Final	Energy_Final
106	Energy	Others	1.60782	Final	Energy_Final
107	Energy	Potatoes, kumara and taro	3.04078	Final	Energy_Final
108	Energy	Sugar and sweets	1.07974	Final	Energy_Final
109	Energy	Vegetables	3.41743	Final	Energy_Final
110	Energy	Yeast and other condiments	0.610676	Final	Energy_Final
111	Histidine	Dairy	0.0319314	Final	Histidine_Final
112	Histidine	Fruit	1.51657	Final	Histidine_Final
113	Histidine	Grains and pasta	25.8273	Final	Histidine_Final
114	Histidine	Legumes and pulses	40.4587	Final	Histidine_Final
115	Histidine	Nuts and seeds	27.6402	Final	Histidine_Final
116	Histidine	Others	0.03579	Final	Histidine_Final
117	Histidine	Potatoes, kumara and taro	0.912186	Final	Histidine_Final
118	Histidine	Sugar and sweets	0.0772674	Final	Histidine_Final
119	Histidine	Vegetables	2.83809	Final	Histidine_Final
120	Histidine	Yeast and other condiments	0.661989	Final	Histidine_Final
121	Leucine	Dairy	0.0418597	Final	Leucine_Final
122	Leucine	Fruit	0.738035	Final	Leucine_Final
123	Leucine	Grains and pasta	28.743	Final	Leucine_Final
124	Leucine	Legumes and pulses	38.7077	Final	Leucine_Final
125	Leucine	Nuts and seeds	27.1471	Final	Leucine_Final
126	Leucine	Others	0.0399039	Final	Leucine_Final
127	Leucine	Potatoes, kumara and taro	0.89632	Final	Leucine_Final
128	Leucine	Sugar and sweets	0.0839892	Final	Leucine_Final
129	Leucine	Vegetables	2.85235	Final	Leucine_Final
130	Leucine	Yeast and other condiments	0.749659	Final	Leucine_Final
131	Lysine	Dairy	0.0505544	Final	Lysine_Final
132	Lysine	Fruit	0.980075	Final	Lysine_Final
133	Lysine	Grains and pasta	19.6346	Final	Lysine_Final
134	Lysine	Legumes and pulses	52.5826	Final	Lysine_Final
135	Lysine	Nuts and seeds	20.811	Final	Lysine_Final
136	Lysine	Others	0.0416982	Final	Lysine_Final
137	Lysine	Potatoes, kumara and taro	1.35542	Final	Lysine_Final
138	Lysine	Sugar and sweets	0.0686288	Final	Lysine_Final
139	Lysine	Vegetables	3.35645	Final	Lysine_Final
140	Lysine	Yeast and other condiments	1.11899	Final	Lysine_Final
141	Methionine	Dairy	0.043853	Final	Methionine_Final
142	Methionine	Fruit	1.1574	Final	Methionine_Final
143	Methionine	Grains and pasta	30.2725	Final	Methionine_Final
144	Methionine	Legumes and pulses	30.7914	Final	Methionine_Final
145	Methionine	Nuts and seeds	31.3682	Final	Methionine_Final
146	Methionine	Others	0.0364459	Final	Methionine_Final
147	Methionine	Potatoes, kumara and taro	1.14967	Final	Methionine_Final
148	Methionine	Sugar and sweets	0.0835529	Final	Methionine_Final
149	Methionine	Vegetables	4.37867	Final	Methionine_Final
150	Methionine	Yeast and other condiments	0.718321	Final	Methionine_Final
151	Protein	Dairy	0.350661	Final	Protein_Final
152	Protein	Fruit	0.90021	Final	Protein_Final
153	Protein	Grains and pasta	28.6838	Final	Protein_Final
154	Protein	Legumes and pulses	40.808	Final	Protein_Final
155	Protein	Nuts and seeds	20.9311	Final	Protein_Final
156	Protein	Others	1.70055	Final	Protein_Final
157	Protein	Potatoes, kumara and taro	1.34403	Final	Protein_Final
158	Protein	Sugar and sweets	0.411464	Final	Protein_Final
159	Protein	Vegetables	3.89796	Final	Protein_Final
160	Protein	Yeast and other condiments	0.972267	Final	Protein_Final
161	SAA	Dairy	0.0301047	Final	SAA_Final
162	SAA	Fruit	1.09774	Final	SAA_Final
163	SAA	Grains and pasta	31.8678	Final	SAA_Final
164	SAA	Legumes and pulses	33.2375	Final	SAA_Final
165	SAA	Nuts and seeds	27.9135	Final	SAA_Final
166	SAA	Others	0.0391981	Final	SAA_Final
167	SAA	Potatoes, kumara and taro	1.04317	Final	SAA_Final
168	SAA	Sugar and sweets	0.0892452	Final	SAA_Final
169	SAA	Vegetables	4.00958	Final	SAA_Final
170	SAA	Yeast and other condiments	0.672115	Final	SAA_Final
171	Threonine	Dairy	0.0393563	Final	Threonine_Final
172	Threonine	Fruit	0.932561	Final	Threonine_Final
173	Threonine	Grains and pasta	25.297	Final	Threonine_Final
174	Threonine	Legumes and pulses	41.5773	Final	Threonine_Final
175	Threonine	Nuts and seeds	25.0669	Final	Threonine_Final
176	Threonine	Others	0.0499876	Final	Threonine_Final
177	Threonine	Potatoes, kumara and taro	1.2178	Final	Threonine_Final
178	Threonine	Sugar and sweets	0.0732365	Final	Threonine_Final
179	Threonine	Vegetables	4.76169	Final	Threonine_Final
180	Threonine	Yeast and other condiments	0.984212	Final	Threonine_Final
181	Tryptophan	Dairy	0.038242	Final	Tryptophan_Final
182	Tryptophan	Fruit	0.663614	Final	Tryptophan_Final
183	Tryptophan	Grains and pasta	31.2168	Final	Tryptophan_Final
184	Tryptophan	Legumes and pulses	29.8774	Final	Tryptophan_Final
185	Tryptophan	Nuts and seeds	31.7961	Final	Tryptophan_Final
186	Tryptophan	Others	0.0529028	Final	Tryptophan_Final
187	Tryptophan	Potatoes, kumara and taro	1.32566	Final	Tryptophan_Final
188	Tryptophan	Sugar and sweets	0.0925107	Final	Tryptophan_Final
189	Tryptophan	Vegetables	4.0424	Final	Tryptophan_Final
190	Tryptophan	Yeast and other condiments	0.894414	Final	Tryptophan_Final

## Sheet: cluster 3
	Nutrient	FG1	Percent contribution	Type	nutrient_type
1	Cystine	Fruit	0.967814	Baseline	Cystine_Baseline
2	Cystine	Grains and pasta	30.9777	Baseline	Cystine_Baseline
3	Cystine	Legumes and pulses	51.2794	Baseline	Cystine_Baseline
4	Cystine	Nuts and seeds	11.4147	Baseline	Cystine_Baseline
5	Cystine	Others	0.107206	Baseline	Cystine_Baseline
6	Cystine	Potatoes, kumara and taro	0.178468	Baseline	Cystine_Baseline
7	Cystine	Sugar and sweets	0.132365	Baseline	Cystine_Baseline
8	Cystine	Vegetables	3.95502	Baseline	Cystine_Baseline
9	Cystine	Yeast and other condiments	0.987295	Baseline	Cystine_Baseline
10	Energy	Fruit	4.63626	Baseline	Energy_Baseline
11	Energy	Grains and pasta	40.2163	Baseline	Energy_Baseline
12	Energy	Legumes and pulses	30.8802	Baseline	Energy_Baseline
13	Energy	Nuts and seeds	12.654	Baseline	Energy_Baseline
14	Energy	Others	4.0764	Baseline	Energy_Baseline
15	Energy	Potatoes, kumara and taro	0.969497	Baseline	Energy_Baseline
16	Energy	Sugar and sweets	2.0118	Baseline	Energy_Baseline
17	Energy	Vegetables	3.06693	Baseline	Energy_Baseline
18	Energy	Yeast and other condiments	1.48859	Baseline	Energy_Baseline
19	Histidine	Fruit	1.78332	Baseline	Histidine_Baseline
20	Histidine	Grains and pasta	24.7694	Baseline	Histidine_Baseline
21	Histidine	Legumes and pulses	54.7136	Baseline	Histidine_Baseline
22	Histidine	Nuts and seeds	13.8377	Baseline	Histidine_Baseline
23	Histidine	Others	0.164254	Baseline	Histidine_Baseline
24	Histidine	Potatoes, kumara and taro	0.175705	Baseline	Histidine_Baseline
25	Histidine	Sugar and sweets	0.109561	Baseline	Histidine_Baseline
26	Histidine	Vegetables	3.4875	Baseline	Histidine_Baseline
27	Histidine	Yeast and other condiments	0.958984	Baseline	Histidine_Baseline
28	Leucine	Fruit	0.879205	Baseline	Leucine_Baseline
29	Leucine	Grains and pasta	29.2128	Baseline	Leucine_Baseline
30	Leucine	Legumes and pulses	50.2666	Baseline	Leucine_Baseline
31	Leucine	Nuts and seeds	13.8441	Baseline	Leucine_Baseline
32	Leucine	Others	0.199081	Baseline	Leucine_Baseline
33	Leucine	Potatoes, kumara and taro	0.185898	Baseline	Leucine_Baseline
34	Leucine	Sugar and sweets	0.118954	Baseline	Leucine_Baseline
35	Leucine	Vegetables	4.17247	Baseline	Leucine_Baseline
36	Leucine	Yeast and other condiments	1.12087	Baseline	Leucine_Baseline
37	Lysine	Fruit	1.07366	Baseline	Lysine_Baseline
38	Lysine	Grains and pasta	19.2634	Baseline	Lysine_Baseline
39	Lysine	Legumes and pulses	65.0247	Baseline	Lysine_Baseline
40	Lysine	Nuts and seeds	9.08449	Baseline	Lysine_Baseline
41	Lysine	Others	0.175801	Baseline	Lysine_Baseline
42	Lysine	Potatoes, kumara and taro	0.255699	Baseline	Lysine_Baseline
43	Lysine	Sugar and sweets	0.0884864	Baseline	Lysine_Baseline
44	Lysine	Vegetables	3.79386	Baseline	Lysine_Baseline
45	Lysine	Yeast and other condiments	1.2399	Baseline	Lysine_Baseline
46	Methionine	Fruit	1.40243	Baseline	Methionine_Baseline
47	Methionine	Grains and pasta	31.1229	Baseline	Methionine_Baseline
48	Methionine	Legumes and pulses	42.259	Baseline	Methionine_Baseline
49	Methionine	Nuts and seeds	16.9521	Baseline	Methionine_Baseline
50	Methionine	Others	0.19528	Baseline	Methionine_Baseline
51	Methionine	Potatoes, kumara and taro	0.238115	Baseline	Methionine_Baseline
52	Methionine	Sugar and sweets	0.143146	Baseline	Methionine_Baseline
53	Methionine	Vegetables	6.48438	Baseline	Methionine_Baseline
54	Methionine	Yeast and other condiments	1.20265	Baseline	Methionine_Baseline
55	Protein	Fruit	0.705822	Baseline	Protein_Baseline
56	Protein	Grains and pasta	26.4915	Baseline	Protein_Baseline
57	Protein	Legumes and pulses	54.8227	Baseline	Protein_Baseline
58	Protein	Nuts and seeds	8.77398	Baseline	Protein_Baseline
59	Protein	Others	3.50396	Baseline	Protein_Baseline
60	Protein	Potatoes, kumara and taro	0.199092	Baseline	Protein_Baseline
61	Protein	Sugar and sweets	0.670297	Baseline	Protein_Baseline
62	Protein	Vegetables	3.69615	Baseline	Protein_Baseline
63	Protein	Yeast and other condiments	1.13655	Baseline	Protein_Baseline
64	SAA	Fruit	1.1673	Baseline	SAA_Baseline
65	SAA	Grains and pasta	31.0443	Baseline	SAA_Baseline
66	SAA	Legumes and pulses	47.1392	Baseline	SAA_Baseline
67	SAA	Nuts and seeds	13.9563	Baseline	SAA_Baseline
68	SAA	Others	0.147631	Baseline	SAA_Baseline
69	SAA	Potatoes, kumara and taro	0.205846	Baseline	SAA_Baseline
70	SAA	Sugar and sweets	0.137313	Baseline	SAA_Baseline
71	SAA	Vegetables	5.11597	Baseline	SAA_Baseline
72	SAA	Yeast and other condiments	1.08614	Baseline	SAA_Baseline
73	Threonine	Fruit	1.06813	Baseline	Threonine_Baseline
74	Threonine	Grains and pasta	26.8135	Baseline	Threonine_Baseline
75	Threonine	Legumes and pulses	51.7345	Baseline	Threonine_Baseline
76	Threonine	Nuts and seeds	11.9762	Baseline	Threonine_Baseline
77	Threonine	Others	0.18859	Baseline	Threonine_Baseline
78	Threonine	Potatoes, kumara and taro	0.218421	Baseline	Threonine_Baseline
79	Threonine	Sugar and sweets	0.110644	Baseline	Threonine_Baseline
80	Threonine	Vegetables	6.50683	Baseline	Threonine_Baseline
81	Threonine	Yeast and other condiments	1.38316	Baseline	Threonine_Baseline
82	Tryptophan	Fruit	0.963287	Baseline	Tryptophan_Baseline
83	Tryptophan	Grains and pasta	41.9073	Baseline	Tryptophan_Baseline
84	Tryptophan	Legumes and pulses	29.5902	Baseline	Tryptophan_Baseline
85	Tryptophan	Nuts and seeds	17.8906	Baseline	Tryptophan_Baseline
86	Tryptophan	Others	0.234249	Baseline	Tryptophan_Baseline
87	Tryptophan	Potatoes, kumara and taro	0.315126	Baseline	Tryptophan_Baseline
88	Tryptophan	Sugar and sweets	0.176201	Baseline	Tryptophan_Baseline
89	Tryptophan	Vegetables	7.17132	Baseline	Tryptophan_Baseline
90	Tryptophan	Yeast and other condiments	1.75183	Baseline	Tryptophan_Baseline
91	Cystine	Dairy	0.0374871	Final	Cystine_Final
92	Cystine	Fruit	0.592523	Final	Cystine_Final
93	Cystine	Grains and pasta	24.9674	Final	Cystine_Final
94	Cystine	Legumes and pulses	51.4779	Final	Cystine_Final
95	Cystine	Nuts and seeds	18.2091	Final	Cystine_Final
96	Cystine	Others	0.050008	Final	Cystine_Final
97	Cystine	Potatoes, kumara and taro	0.367789	Final	Cystine_Final
98	Cystine	Sugar and sweets	0.201833	Final	Cystine_Final
99	Cystine	Vegetables	3.29023	Final	Cystine_Final
100	Cystine	Yeast and other condiments	0.805774	Final	Cystine_Final
101	Energy	Dairy	0.333691	Final	Energy_Final
102	Energy	Fruit	2.86381	Final	Energy_Final
103	Energy	Grains and pasta	33.889	Final	Energy_Final
104	Energy	Legumes and pulses	33.2841	Final	Energy_Final
105	Energy	Nuts and seeds	19.8553	Final	Energy_Final
106	Energy	Others	2.52294	Final	Energy_Final
107	Energy	Potatoes, kumara and taro	1.72814	Final	Energy_Final
108	Energy	Sugar and sweets	1.97975	Final	Energy_Final
109	Energy	Vegetables	2.75179	Final	Energy_Final
110	Energy	Yeast and other condiments	0.791448	Final	Energy_Final
111	Histidine	Dairy	0.0739079	Final	Histidine_Final
112	Histidine	Fruit	0.853567	Final	Histidine_Final
113	Histidine	Grains and pasta	19.6169	Final	Histidine_Final
114	Histidine	Legumes and pulses	53.3605	Final	Histidine_Final
115	Histidine	Nuts and seeds	21.9371	Final	Histidine_Final
116	Histidine	Others	0.0563758	Final	Histidine_Final
117	Histidine	Potatoes, kumara and taro	0.379531	Final	Histidine_Final
118	Histidine	Sugar and sweets	0.156331	Final	Histidine_Final
119	Histidine	Vegetables	2.80515	Final	Histidine_Final
120	Histidine	Yeast and other condiments	0.76065	Final	Histidine_Final
121	Leucine	Dairy	0.103636	Final	Leucine_Final
122	Leucine	Fruit	0.458487	Final	Leucine_Final
123	Leucine	Grains and pasta	22.9513	Final	Leucine_Final
124	Leucine	Legumes and pulses	49.1863	Final	Leucine_Final
125	Leucine	Nuts and seeds	22.3858	Final	Leucine_Final
126	Leucine	Others	0.0541644	Final	Leucine_Final
127	Leucine	Potatoes, kumara and taro	0.396654	Final	Leucine_Final
128	Leucine	Sugar and sweets	0.182517	Final	Leucine_Final
129	Leucine	Vegetables	3.39262	Final	Leucine_Final
130	Leucine	Yeast and other condiments	0.888452	Final	Leucine_Final
131	Lysine	Dairy	0.109938	Final	Lysine_Final
132	Lysine	Fruit	0.616192	Final	Lysine_Final
133	Lysine	Grains and pasta	14.9236	Final	Lysine_Final
134	Lysine	Legumes and pulses	64.7456	Final	Lysine_Final
135	Lysine	Nuts and seeds	14.7648	Final	Lysine_Final
136	Lysine	Others	0.0323636	Final	Lysine_Final
137	Lysine	Potatoes, kumara and taro	0.557948	Final	Lysine_Final
138	Lysine	Sugar and sweets	0.12131	Final	Lysine_Final
139	Lysine	Vegetables	3.12454	Final	Lysine_Final
140	Lysine	Yeast and other condiments	1.00364	Final	Lysine_Final
141	Methionine	Dairy	0.11321	Final	Methionine_Final
142	Methionine	Fruit	0.823587	Final	Methionine_Final
143	Methionine	Grains and pasta	24.8542	Final	Methionine_Final
144	Methionine	Legumes and pulses	41.4631	Final	Methionine_Final
145	Methionine	Nuts and seeds	25.6899	Final	Methionine_Final
146	Methionine	Others	0.0427201	Final	Methionine_Final
147	Methionine	Potatoes, kumara and taro	0.507002	Final	Methionine_Final
148	Methionine	Sugar and sweets	0.201265	Final	Methionine_Final
149	Methionine	Vegetables	5.34471	Final	Methionine_Final
150	Methionine	Yeast and other condiments	0.960309	Final	Methionine_Final
151	Protein	Dairy	0.732812	Final	Protein_Final
152	Protein	Fruit	0.42513	Final	Protein_Final
153	Protein	Grains and pasta	21.045	Final	Protein_Final
154	Protein	Legumes and pulses	55.9311	Final	Protein_Final
155	Protein	Nuts and seeds	14.8285	Final	Protein_Final
156	Protein	Others	2.09841	Final	Protein_Final
157	Protein	Potatoes, kumara and taro	0.303905	Final	Protein_Final
158	Protein	Sugar and sweets	0.561914	Final	Protein_Final
159	Protein	Vegetables	3.24412	Final	Protein_Final
160	Protein	Yeast and other condiments	0.829191	Final	Protein_Final
161	SAA	Dairy	0.0726547	Final	SAA_Final
162	SAA	Fruit	0.699837	Final	SAA_Final
163	SAA	Grains and pasta	24.9146	Final	SAA_Final
164	SAA	Legumes and pulses	46.8268	Final	SAA_Final
165	SAA	Nuts and seeds	21.6835	Final	SAA_Final
166	SAA	Others	0.0466236	Final	SAA_Final
167	SAA	Potatoes, kumara and taro	0.432445	Final	SAA_Final
168	SAA	Sugar and sweets	0.20157	Final	SAA_Final
169	SAA	Vegetables	4.2444	Final	SAA_Final
170	SAA	Yeast and other condiments	0.877547	Final	SAA_Final
171	Threonine	Dairy	0.0961471	Final	Threonine_Final
172	Threonine	Fruit	0.605545	Final	Threonine_Final
173	Threonine	Grains and pasta	21.2831	Final	Threonine_Final
174	Threonine	Legumes and pulses	51.3266	Final	Threonine_Final
175	Threonine	Nuts and seeds	19.5294	Final	Threonine_Final
176	Threonine	Others	0.0554225	Final	Threonine_Final
177	Threonine	Potatoes, kumara and taro	0.475105	Final	Threonine_Final
178	Threonine	Sugar and sweets	0.146188	Final	Threonine_Final
179	Threonine	Vegetables	5.37087	Final	Threonine_Final
180	Threonine	Yeast and other condiments	1.11164	Final	Threonine_Final
181	Tryptophan	Dairy	0.11937	Final	Tryptophan_Final
182	Tryptophan	Fruit	0.550973	Final	Tryptophan_Final
183	Tryptophan	Grains and pasta	32.2914	Final	Tryptophan_Final
184	Tryptophan	Legumes and pulses	29.5452	Final	Tryptophan_Final
185	Tryptophan	Nuts and seeds	29.3677	Final	Tryptophan_Final
186	Tryptophan	Others	0.062123	Final	Tryptophan_Final
187	Tryptophan	Potatoes, kumara and taro	0.735903	Final	Tryptophan_Final
188	Tryptophan	Sugar and sweets	0.253409	Final	Tryptophan_Final
189	Tryptophan	Vegetables	5.71655	Final	Tryptophan_Final
190	Tryptophan	Yeast and other condiments	1.35729	Final	Tryptophan_Final
